# Supplementary material for: Limited Adaptation of Staphylococcus aureus during Transition from Colonization to Invasive Infection
Source: Microbiol Spectr. 2023 Jun 21;11(4):e02590-21. doi: 10.1128/spectrum.02590-21 (PMC10433843; doi:10.1128/spectrum.02590-21)
Supplement: Supplemental file 2 — Table S4. Download spectrum.02590-21-s0002.xlsx, XLSX file, 0.03 MB [file spectrum.02590-21-s0002.xlsx]

## Sheet: Sheet1
	ID of IS	Description	Result	Observations from ISCompare	QUERY Flank1	QUERY Flank2	REFERENCE Flank1	REFERENCE Flank2
Patient 1	ISSau3_IS1182_unknown	IS only present in query Strain	False positive (manually checked)	6. Discarded for analysis. Multiple blastn hits	Glyceraldehyde-3-phosphate dehydrogenase 2	Dephospho-CoA kinase	Dephospho-CoA kinase	Intergenic/Pseudo/Repeaed Region
Patient 2	No differentially located insertion sequences (DLIS) found				-	-	-	-
Patient 3					-	-	-	-
Patient 4					-	-	-	-
Patient 5					-	-	-	-
Patient 6					-	-	-	-
Patient 7					-	-	-	-
Patient 8	IS232_IS21_unknown	IS only present in query Strain	False positive (manually checked)	6. Discarded for analysis. Multiple blastn hits	hypothetical protein | IS21 family transposase IS232	Intergenic/Pseudo/Repeaed Region	-	-
	IS232_IS21_unknown	IS only present in ref Strain	False positive (manually checked)	6. Discarded for analysis. Multiple blastn hits	-	-	hypothetical protein | IS21 family transposase IS232	Intergenic/Pseudo/Repeaed Region
Patient 9	ISSau1_IS30	IS only present in query Strain	False positive (manually checked)	3. Possible false positive produced by consecutive IS	hypothetical protein	hypothetical protein	hypothetical protein	hypothetical protein
	ISSau3_IS1182	IS only present in query Strain	False positive (manually checked)	3. Possible false positive produced by consecutive IS	IS1182 family transposase ISSau3	Bicyclomycin resistance protein	IS1182 family transposase ISSau3	Bicyclomycin resistance protein
	ISSau3_IS1182	IS only present in query Strain	False positive (manually checked)	5. Possible false positive produced by QIF match	IS3 family transposase ISSau2	Tryptophan--tRNA ligase	Tryptophan--tRNA ligase	IS3 family transposase ISSau2
	ISSau3_IS1182	IS only present in query Strain	False positive (manually checked)	6. Discarded for analysis. Multiple blastn hits	hypothetical protein	Superantigen-like protein 13	Superantigen-like protein 13	hypothetical protein
	ISSau3_IS1182	IS only present in ref Strain	False positive (manually checked)	6. Discarded for analysis. Multiple blastn hits	-	-	IS1182 family transposase ISSau3	Intergenic/Pseudo/Repeaed Region
Patient 10	IS232_IS21_unknown	IS only present in query Strain	False positive (manually checked)	6. Discarded for analysis. Multiple blastn hits	Intergenic/Pseudo/Repeaed Region	hypothetical protein | IS21 family transposase IS232	-	-
	IS232_IS21_unknown	IS only present in ref Strain	False positive (manually checked)	6. Discarded for analysis. Multiple blastn hits	-	-	hypothetical protein | IS21 family transposase IS232	Intergenic/Pseudo/Repeaed Region
Patient 11	IS1181_ISL3_unknown	IS only present in ref Strain	Differentially located IS confirmed	1. DLIS	Intergenic/Pseudo/Repeaed Region	hypothetical protein	hypothetical protein	Intergenic/Pseudo/Repeaed Region
	IS1181_ISL3_unknown	IS only present in ref Strain	Differentially located IS confirmed	1. DLIS	DEAD-box ATP-dependent RNA helicase CshA	KDP operon transcriptional regulatory protein KdpE	KDP operon transcriptional regulatory protein KdpE	DEAD-box ATP-dependent RNA helicase CshA
	IS1181_ISL3_unknown	IS only present in ref Strain	Differentially located IS confirmed	1. DLIS	N-acetyldiaminopimelate deacetylase	Elongation factor Tu	Elongation factor Tu	N-acetylcysteine deacetylase
	IS1181_ISL3_unknown	IS only present in ref Strain	Differentially located IS confirmed	1. DLIS	Intergenic/Pseudo/Repeaed Region	Sodium; potassium; lithium and rubidium/H(+) antiporter	Sodium; potassium; lithium and rubidium/H(+) antiporter	Intergenic/Pseudo/Repeaed Region
	IS1181_ISL3_unknown	IS only present in ref Strain	Differentially located IS confirmed	1. DLIS	Energy-dependent translational throttle protein EttA	Lipoteichoic acid synthase	Lipoteichoic acid synthase	Energy-dependent translational throttle protein EttA
	IS1181_ISL3_unknown	IS only present in ref Strain	Differentially located IS confirmed	1. DLIS	Alpha-hemolysin	hypothetical protein	hypothetical protein	Alpha-hemolysin
	IS1181_ISL3_unknown	IS only present in ref Strain	Differentially located IS confirmed	1. DLIS	Glutathione peroxidase BsaA	RNA-binding protein Hfq | tRNA dimethylallyltransferase	tRNA dimethylallyltransferase | RNA-binding protein Hfq	Glutathione peroxidase BsaA
	IS431mec_IS6_unknown	IS only present in query Strain	Likely a false positive	6. Discarded for analysis. Multiple blastn hits	RNA polymerase sigma-B factor	Replication initiation protein	RNA polymerase sigma-B factor	-
	IS431mec_IS6_unknown	IS only present in query Strain	Likely a false positive	6. Discarded for analysis. Multiple blastn hits	Aminoglycoside 3'-phosphotransferase	Protein YhgF	Protein YhgF	-
	ISSau3_IS1182_unknown	IS only present in query Strain	Likely a false positive	6. Discarded for analysis. Multiple blastn hits	Phospholipase YtpA	IS1182 family transposase ISSau3	Intergenic/Pseudo/Repeaed Region	Intergenic/Pseudo/Repeaed Region
	IS1181_ISL3_unknown	IS only present in ref Strain	Likely a false positive	6. Discarded for analysis. Multiple blastn hits	Ribonuclease J 1	Ktr system potassium uptake protein A	Ktr system potassium uptake protein A	Ribonuclease J 1
	ISSau3_IS1182_unknown	IS only present in ref Strain	Likely a false positive	6. Discarded for analysis. Multiple blastn hits	-	-	IS1182 family transposase ISSau3	Glyoxal reductase
	ISSau3_IS1182_unknown	IS only present in query Strain	Likely a false positive	7. Discarded for analysis. Low coverage of blstn hits	Putative hemin import ATP-binding protein HrtA	hypothetical protein | hypothetical protein	hypothetical protein	Intergenic/Pseudo/Repeaed Region
	IS431mec_IS6_unknown	IS only present in query Strain	Likely a false positive	7. Discarded for analysis. Low coverage of blstn hits	hypothetical protein	IS6 family transposase IS431R | hypothetical protein	Intergenic/Pseudo/Repeaed Region	-
	IS257R2_IS6_unknown	IS only present in query Strain	Likely a false positive	7. Discarded for analysis. Low coverage of blstn hits	ABC-F type ribosomal protection protein Msr(A)	Response regulator protein GraR	Response regulator protein GraR	-
	IS257R2_IS6_unknown	IS only present in query Strain	Likely a false positive	7. Discarded for analysis. Low coverage of blstn hits	Bacitracin transport permease protein BcrB	Intergenic/Pseudo/Repeaed Region	Undecaprenyl-diphosphatase	-
	ISSau3_IS1182_unknown	IS only present in query Strain	Likely a false positive	7. Discarded for analysis. Low coverage of blstn hits	Tyrosine--tRNA ligase	hypothetical protein	IS1182 family transposase ISSau3	hypothetical protein
	ISSau6_IS6_unknown	IS only present in ref Strain	Likely a false positive	8. Not found by Blastn.	-	-	Cadmium resistance transcriptional regulatory protein CadC	hypothetical protein
	ISSau6_IS6_unknown	IS only present in ref Strain	Likely a false positive	8. Not found by Blastn.	-	-	hypothetical protein | hypothetical protein	hypothetical protein | hypothetical protein
	ISSau6_IS6_unknown	IS only present in ref Strain	Likely a false positive	8. Not found by Blastn.	-	-	hypothetical protein	Intergenic/Pseudo/Repeaed Region
	Supplementary Table 4 - Comparison of the insertion sequences (IS) of the isolates pairs. Whole genome analysis using long-reads was used to confirm that the appearance of differentially located insertion sequences does not take place during transition from colonization to invasion.
